# Supplementary material for: The association between mortality and use of Chinese herbal medicine among incident stage IV esophageal cancer patients: A retrospective cohort study with core herbs exploration
Source: Front Pharmacol. 2022 Oct 6;13:1018281. doi: 10.3389/fphar.2022.1018281 (PMC9582778; doi:10.3389/fphar.2022.1018281)
Supplement: Supplementary file 1 [file Table2.XLSX]

## Sheet: default
CHM A	CHM B	RelativeItemSetSupport%	RuleConfidence%	RuleLift
Fritillaria thunbergii Miq.	Sepiella maindronide Rochebrune	10.947	62.2	3.1138
Sepiella maindronide Rochebrune	Fritillaria thunbergii Miq.	10.947	54.8	3.1138
Sepiella maindronide Rochebrune	Xuan-Fu-Dai-Zhe-Tang	7.3964	79.4	4.5085
Xiang-Sha-Liu-Jun-Zi-Tang	Ma-Zi-Ren-Wan	6.6568	53.6	2.8292
Xiang-Sha-Liu-Jun-Zi-Tang	Eucommia ulmoides Oliv.	6.3609	89.6	4.7311
Xiang-Sha-Liu-Jun-Zi-Tang	Xuan-Fu-Dai-Zhe-Tang	6.213	66.7	3.5208
Xiang-Sha-Liu-Jun-Zi-Tang	Monasco Fermentum	5.7692	97.5	5.1492
Ma-Zi-Ren-Wan	Xuan-Fu-Dai-Zhe-Tang	5.6213	60.3	4.8541
Hedyotis diffusa Willd.	Qi-Ju-Di-Huang-Wan	5.4734	58.7	2.7763
Xuan-Fu-Dai-Zhe-Tang	Eucommia ulmoides Oliv.	4.8817	68.8	7.377
Xiang-Sha-Liu-Jun-Zi-Tang	Ji-Sheng-Shen-Qi-Wan	4.8817	82.5	4.357
Ma-Zi-Ren-Wan	Monasco Fermentum	4.8817	82.5	6.6393
Astragalus mongholicus Bunge	Spatholobus suberectus Dunn	4.8817	61.1	3.6238
Eucommia ulmoides Oliv.	Monasco Fermentum	4.7337	80	11.267
Sepiella maindronide Rochebrune	Eucommia ulmoides Oliv.	4.7337	66.7	3.7871
Sepiella maindronide Rochebrune	Monasco Fermentum	4.7337	80	4.5445
Hedyotis diffusa Willd.	Scutellaria barbata D. Don.	4.7337	56.1	2.6539
Monasco Fermentum	Eucommia ulmoides Oliv.	4.7337	66.7	11.267
Xuan-Fu-Dai-Zhe-Tang	Monasco Fermentum	4.5858	77.5	8.3159
Ligustrum lucidum W.T.Aiton	Spatholobus suberectus Dunn	4.4379	55.6	12.115
Spatholobus suberectus Dunn	Ligustrum lucidum W.T.Aiton	4.4379	96.8	12.115
Ma-Zi-Ren-Wan	Eucommia ulmoides Oliv.	4.4379	62.5	5.0298
Astragalus mongholicus Bunge	Ligustrum lucidum W.T.Aiton	4.4379	96.8	5.7385
Sepiella maindronide Rochebrune	Gui-Lu-Er-Xian-Jiao	4.2899	53.7	3.0507
Ma-Zi-Ren-Wan	Gui-Lu-Er-Xian-Jiao	4.2899	53.7	4.3219
Ji-Sheng-Shen-Qi-Wan	Eucommia ulmoides Oliv.	4.142	58.3	9.8583
Ji-Sheng-Shen-Qi-Wan	Monasco Fermentum	4.142	70	11.83
Monasco Fermentum	Ji-Sheng-Shen-Qi-Wan	4.142	70	11.83
Xiang-Sha-Liu-Jun-Zi-Tang	Bletilla striata (Thunb.) Reichb. f.	3.8462	55.3	2.9215
Fritillaria thunbergii Miq.	Qing-Zao-Jiu-Fei-Tang	3.6982	56.8	2.8451
