# Supplementary material for: The association between mortality and use of Chinese herbal medicine among incident stage IV esophageal cancer patients: A retrospective cohort study with core herbs exploration
Source: Front Pharmacol. 2022 Oct 6;13:1018281. doi: 10.3389/fphar.2022.1018281 (PMC9582778; doi:10.3389/fphar.2022.1018281)
Supplement: Supplementary file 2 [file Table3.XLSX]

## Sheet: 工作表1
Label	Degree Centrality	Betweenness Centrality	Closeness Centrality	Eigenvector Centrality	PageRank	Clustering Coefficient	Vertex Group
Xiang-Sha-Liu-Jun-Zi-Tang	6	9.86667	0.367647	0.397537	0.06713	0.533333	1
Eucommia ulmoides Oliv.	6	5.31667	0.416667	0.433717	0.061422	0.666667	1
Monasco Fermentum	6	5.31667	0.416667	0.433717	0.061422	0.666667	1
Ma-Zi-Ren-Wan	5	4.1	0.347222	0.363143	0.060532	0.6	1
Xuan-Fu-Dai-Zhe-Tang	5	2.75	0.390625	0.390391	0.058466	0.8	1
Ji-Sheng-Shen-Qi-Wan	3	0	0.297619	0.256774	0.054749	1	1
Bletilla striata (Thunb.) Reichb. f.	1	0	0.240385	0.080694	0.051678	0	1
Sepiella maindronide Rochebrune	5	17.9	0.390625	0.295132	0.06336	0.3	2
Fritillaria thunbergii Miq.	2	9	0.271739	0.06248	0.060077	0	2
Gui-Lu-Er-Xian-Jiao	2	0.75	0.297619	0.133617	0.053717	0	2
Qing-Zao-Jiu-Fei-Tang	1	0	0.195312	0.012684	0.054506	0	2
Astragalus mongholicus Bunge	2	0	0.125	3e-06	0.058824	1	3
Spatholobus suberectus Dunn	2	0	0.125	3e-06	0.058824	1	3
Ligustrum lucidum W.T.Aiton	2	0	0.125	3e-06	0.058824	1	3
Hedyotis diffusa Willd.	2	1	0.125	0	0.066492	0	4
Qi-Ju-Di-Huang-Wan	1	0	0.083333	0	0.054989	0	4
Scutellaria barbata D. Don.	1	0	0.083333	0	0.054989	0	4
